# Supplementary material for: CHIP phosphorylation by protein kinase G enhances protein quality control and attenuates cardiac ischemic injury
Source: Nat Commun. 2020 Oct 20;11:5237. doi: 10.1038/s41467-020-18980-x (PMC7575552; doi:10.1038/s41467-020-18980-x)
Supplement: Supplementary file 3 — Source Data [file 41467_2020_18980_MOESM3_ESM.xlsx]

## Sheet: Figure 1A
WB for ubiquitinated proteins normalized
Flg con	P5 con	Flg SI	P5 SI
1.05345	1.39743	2.14364	3.82694
0.946548	1.22222	1.96574	4.47171
1.12068	0.619616	1.63417	2.81751
0.879319	0.524669	1.89591	2.80961
0.958773	1.06244	2.037	3.366
1.04123	0.986258	2.022	3.653

## Sheet: Figure 1B
Proteasome activity assay
Flg con	P5 con	Flg SI	P5 SI
1.0868	0.5797	0.6563	0.3876
1.0084	0.7631	0.4642	0.4589
1.0509	0.6481	0.665	0.3538
0.9778	0.5328	0.6323	0.4578
0.9833	0.5721	0.4925	0.236
0.8928	0.7642	0.5489	0.211

## Sheet: Figure 1C
WB for Chip
Flg con	P5 con	Flg SI	P5 SI
0.903732	0.382004	1.24341	0.520915
1.13503	0.272554	1.41245	0.244522
0.961242	0.22542	1.63532	0.929553
1.18524	0.822793	1.99016	0.60672
0.814757	0.586129	1.60462	0.893274
1	0.716908	2.17051	0.750713

## Sheet: Figure 1D
qPCR for Chip
Flag Normal	PDE5 Normal	Flag SI	PDE5 SI
1.0278	0.8708	0.893	0.9402
1.0733	0.8325	1.2258	1.05
1.1614	1.2191	0.8659	0.8292
1.0215	0.9887	1.1676	0.9878
0.5407	0.9329	1.2754	0.9075
1.1754	0.9985	1.1617	1.3907

## Sheet: Figure 1E
WB for Chip
siScr normal	siChip normal	siScr SI	siChip SI
0.905063	0.541706	2.60519	0.48004
1.09494	0.428705	3.06686	0.446927
1.03349	0.723091	2.79699	0.54591
0.966513	0.665619	2.6472	0.572257
0.887981	0.802636	2.59123	0.872446
1.11202	0.70323	3.14861	0.828447

## Sheet: Figure 1F
LDH/MTT assay
siScr Normal	siChip Normal	siScr + Veh Sim Isch	siScr + Sil Sim Isch	siChip + Veh Sim Isch	siChip + Sil Sim Isch
1.2612	0.8683	2.1633	1.4228	3.3231	2.6319
0.957	1.2872	2.1351	1.4437	2.9141	3.6406
0.7819	1.238	2.3988	1.11	3.4301	3.2918
1.0317	1.2079	2.3218	1.6174	4.0986	4.2959
0.9881	1.1014	2.8165	1.8359	4.5919	4.167
0.9802	1.0869	2.8506	1.2773	4.1271	4.2491

## Sheet: Figure 2D
Mass Spec for Chip phosphorylation
S20	S24	S26
2.194	0.078
1.436	-1.817	-0.345
1.837	-0.813	-2.57

## Sheet: Figure 3A
WB for ubiquitinated proteins
Chip WT Normal	Chip SE Normal	Chip SA Normal	Chip WT SI	Chip SE SI	Chip SA SI
1.0175	0.765	0.8259	3.0692	2.4114	7.0092
0.9825	0.7915	0.8681	2.9593	2.5119	6.3145
1.0532	0.9219	1.2758	4.5082	2.6802	5.3526
0.9468	0.8355	0.9633	4.2957	3.4559	6.0716
1.046	0.88	0.8789	2.6211	2.1481	4.6873
0.954	0.9048	0.8479	2.5614	1.6965	5.7624

## Sheet: Figure 3B
LDH/MTT assay with Chip S20
Chip WT Normal	Chip WT SI	Chip WT SI Sil		Chip SE Normal	Chip SE SI	Chip SE SI Sil		Chip SA Normal	Chip SA SI	Chip SA SI Sil
0.971388	5.09206	2.26536		0.991699	3.22279	2.2656		0.87416	6.45932	4.78954
0.818541	4.13052	1.72962		1.09371	3.10669	1.95054		1.27698	5.85677	4.15618
0.967453	3.94819	1.63766		1.12666	3.20394	1.72291		1.18062	5.85778	4.29866
0.847279	4.61296	2.36499		0.938424	2.85574	2.04284		0.553205	6.03131	4.0408
1.22351	4.59657	1.72903		1.37638	2.84925	1.71381		0.749527	6.18678	4.26157
1.17183	4.60568	2.52139		0.711524	2.91952	2.52972		1.03124	6.46768	4.17628

## Sheet: Figure 3C
LDH/MTT assay with Chip S20/24
Chip WT Normal	Chip WT SI	Chip WT SI Sil		Chip SE Normal	Chip SE SI	Chip SE SI Sil		Chip SA Normal	Chip SA SI	Chip SA SI Sil
0.502198	3.32582	1.49175		1.15051	1.74993	1.24111		0.838725	4.50042	2.24808
1.24126	2.75634	1.15716		1.15045	1.68029	1.16282		0.80533	3.77067	1.91284
0.914949	2.63364	1.09066		0.903269	1.60945	1.36598		1.09477	4.00964	1.60969
1.21767	1.94489	0.940572		1.00782	1.72654	1.12497		1.10617	3.61787	1.64993
1.00759	1.91078	1.07073		0.989456	1.76813	1.10177		1.13177	3.69958	1.6829
1.11633	1.98009	1.08211		1.19032	1.68663	1.34019		1.15406	2.44956	2.43

[truncated: 32 more sheets: Figure 3E, Figure 4A, Figure 4C, Figure 4D, Figure 4E, Figure 5C, Figure 5D, Figure 5E, Figure 6B, Figure 6C, Figure 7A, Figure 7B, Figure 7C, Figure 7D, Figure 8B, Figure 8D, Figure 8E, Figure 9A, Figure 9B, Figure 9C …]
